# Supplementary material for: The L motifs of two moss pentatricopeptide repeat proteins are involved in RNA editing but predominantly not in RNA recognition
Source: PLoS One. 2020 Apr 29;15(4):e0232366. doi: 10.1371/journal.pone.0232366 (PMC7190159; doi:10.1371/journal.pone.0232366)
Supplement: S1 Table — (XLSX) [file pone.0232366.s005.xlsx]

## Sheet: Sheet1
Supplemental Table 1. Oligonucleotide primers used in this study.
Name	sequence（5'->3'）
For construction of p56wtHA
56-start	ATGTTGCACCAGGGAGCTGGAAGAGC
56-stop	TCACCAGTAATCACCACATGAGCA
56inverse-F	TGTGAAAGTGCGAGAGTGTTGGGTCGA
56inverse-R	TGCAGTGGCTAATTTTCCATCGTTGCC
56infusionHA-F	AAATTAGCCACTGCATACCCATACGATGTTCCTG
56infusionHA-R	TCTCGCACTTTCACACTTGTACACAGCGTAATCTG
For confirmation of PpPPR_56 transgene expression
56-start	ATGTTGCACCAGGGAGCTGGAAGAGC
56-stop	TCACCAGTAATCACCACATGAGCA
For construction of the recombinant PpPPR_56 expression constructs
r56-F	ACTGCGAATACCTTGAGTGAAGC
pBAD56-deltaDYW-F	AATAAAGAAATTCGAGCTTGAAGGT
pBAD56-deltaDYW-R	TCGAATTTCTTTATTTTTTCAATCAC
For mutating PPR motifs in PpPPR_56 by mutagenesis-PCR
56BS-1	ATGTATAATGAAGTTTTGAAGCGGTGC
56BS-2	AACTTCATTATACATAAAAGAATCTGT
56BS-3	AAAAAGGATGGTGCTAGTTGGAATGCC
56BS-4	AGCACCATCCTTTTTCACAAGTGCATC
56BS-5	ACTTACACGATCATCTTGAAGGCTTGT
56BS-6	GATGATCGTGTAAGTACCCGCATTTGG
56BS-7	ACTTATACGAGCATCTTGAACGCATGT
56BS-8	GATGCTCGTATAAGTGATTGCATTTGG
56BS-9	GAGTTGAATGTGCGTGTGGGCACTGCA
56BS-10	ACGCACATTCAACTCAAGCCCTGCATC
56BS-11	ATGTTTAACAGCATCTTGAATGCATGT
56BS-12	GATGCTGTTAAACATGATTGCATCTGG
56BS-13	GAGGTTTCTGTGCGTGTGGGCACTGCA
56BS-14	ACGCACAGAAACCTCAAGCCCTGAATC
56BS-15-2	AAGCCTTCTAGGGTCACATTTGTAGCA
56BS-16	GACCCTAGAAGGCTTCACACCGTGTGC
56BS-17	ACATTTAACGCAGTTCTGTCAGCATGC
56BS-18	AACTGCGTTAAATGTGACCCTATCAGG
56BS-19	GAACCCTCTGTGTCTCATTGTAACTGC
56BS-20	AGACACAGAGGGTTCAATGCCATAAAC
56BS-15	AAGCCTTCTAGGGTCACATTTAACGCA
56BS-18-2	AACTGCGTTAAATGTGACCCTAGAAGG
For mutating the 5th amino acid in 10L by mutagenesis-PCR
56P10-6V-F	ATGTTTGTCAGCATCTTGAATGCATGT
56P10-6V-R	GATGCTGACAAACATGATTGCATCTGG
56-10MD-F	ATGTTTATGAGCATCTTGAATGCATGT
56-10MD_R	GATGCTCATAAACATGATTGCATCTGG
56-10PD-F	ATGTTTCCGAGCATCTTGAATGCATGT
56-10PD_R	GATGCTCGGAAACATGATTGCATCTGG
56-10SD-F	ATGTTTTCGAGCATCTTGAATGCATGT
56-10SD_R	GATGCTCGAAAACATGATTGCATCTGG
56-10TD_F	ATGTTTACGAGCATCTTGAATGCATGT
56-10TD_R	GATGCTCGTAAACATGATTGCATCTGG
56BS-11	ATGTTTAACAGCATCTTGAATGCATGT
56BS-12	GATGCTGTTAAACATGATTGCATCTGG
56-10QD-F	ATGTTTCAGAGCATCTTGAATGCATGT
56-10QD_R	GATGCTCTGAAACATGATTGCATCTGG
56-10KD-F	ATGTTTAAGAGCATCTTGAATGCATGT
56-10KD_R	GATGCTCAAAAACATGATTGCATCTGG
56-10ED-F	ATGTTTGAGAGCATCTTGAATGCATGT
56-10ED_R	GATGCTCTCAAACATGATTGCATCTGG
For mutating the 5th amino acid in 13L by mutagenesis-PCR
56P13-6L-F	ACATTTCTAGCAGTTCTGTCAGCATGC
56P13-6L-R	AACTGCTAGAAATGTGACCCTATCAGG
56-13MD-F	ACATTTATGGCAGTTCTGTCAGCATGC
56-13MD_R	AACTGCCATAAATGTGACCCTATCAGG
56-13PD-F	ACATTTCCAGCAGTTCTGTCAGCATGC
56-13PD_R	AACTGCTGGAAATGTGACCCTATCAGG
56-13SD-F	ACATTTTCAGCAGTTCTGTCAGCATGC
56-13SD_R	AACTGCTGAAAATGTGACCCTATCAGG
56-13TD_F	ACATTTACAGCAGTTCTGTCAGCATGC
56-13TD_R	AACTGCTGTAAATGTGACCCTATCAGG
56BS-17	ACATTTAACGCAGTTCTGTCAGCATGC
56BS-18	AACTGCGTTAAATGTGACCCTATCAGG
56-13QD-F	ACATTTCAAGCAGTTCTGTCAGCATGC
56-13QD_R	AACTGCTTGAAATGTGACCCTATCAGG
56-13KD-F	ACATTTAAAGCAGTTCTGTCAGCATGC
56-13KD_R	AACTGCTTTAAATGTGACCCTATCAGG
56-13ED-F	ACATTTGAAGCAGTTCTGTCAGCATGC
56-13ED_R	AACTGCTTCAAATGTGACCCTATCAGG
For confirmation of the mutations in the PpPPR_56 variants by sequencing analysis
rActinP3	GTGGGTAGAATTTGAATCCCT
r56-F	ACTGCGAATACCTTGAGTGAAGC
PpPPR_56-5'-low	CACATTCGATGTACACATGCAGGAGG
56P7seqF	GAATCATGATATCATCTCCTGGACTGTG
56delE-stop	TGCTTCATCAGGGTCAACTG
56-deltaDYW-stop	CTTTATTTTTTCAATCACTTTGTCCT
Tnos-seqR	ATTACATGCTTAACGTAATTCAACAG
For construction of p78wt
78-5'UTR-F	GTAACTTGAGGGTCGGAGTTTTAAG
78-stop	CTACCAGTAGTCTCCACAAGAGCAA
For confirmation of PpPPR_78 transgene expression
78-5'UTR-F	GTAACTTGAGGGTCGGAGTTTTAAG
PpPPR_78-5'-low	GATAATATGCTGATGTACCTGCCTGC
For mutating PPR motifs in PpPPR_78 by mutagenesis-PCR
78P16-6N-F	ACCTACAACAATATGCTAAATGCTTGT
78P16-6N-R	CATATTGTTGTAGGTAACTTTGTCAGG
78P19-6T-F	ACATTCACGAGTCTCCTCTCAGCATGC
78P19-6T-R	GAGACTCGTGAATGTCACGATGTCTGG
78P19-1'N-F	ATACCTAACATCGAGCATTACGGGTGC
78P19-1'N-R	CTCGATGTTAGGTATGATGGCGAAGTC
For confirmation of the mutations in the PpPPR_78 variants by sequencing analysis
78-5'UTR-F	GTAACTTGAGGGTCGGAGTTTTAAG
PpPPR_78-start	ATGCACAGCCAATCACGAGTCCAGCT
PpPPR_78-5-low	GATAATATGCTGATGTACCTGCCTGC
78-seqF1	ATGCAGCAACATGGCCTTGCACCG
78-seqF2	TAGTCAATCGGGATCTTATTGCCTG
78-seqF3	AAGCTGGCCTAGCCACTGATGCACACG
78-seqF4	GAAGGAGTCAAGCCAGACATCGTGACA
78-DYW-up	ATTTATGCTGAGCTAGACAGATTAAC
For analysis of RNA editing
nad3-edi-up	CCTATTTGTGTCTATTTAGTAATAAG
nad3-edi-low2	ATTCGTATAAAAATCCAATCGTCAA
nad4-edi-up	CCAATCTCAGTGGTCTTATTCTGTGT
nad4-edi-low	CATAAAATAGTAAGAGATCCAGCATG
rps14-edi-up	ATGTCAAATCAAATTATACGAGATCA
rps14-edi-low	CTACCAACACGATTTGTTTATGCCTA
cox1-edi-up	CCCTATTCGTATGGTCCGTATTAGTG
cox1-edi-low	CCTACAGTAAACAAGAAAATAAATCCC
